# Supplementary material for: Identification of an Antimicrobial Peptide from the Venom of the Trinidad Thick-Tailed Scorpion Tityus trinitatis with Potent Activity against ESKAPE Pathogens and Clostridioides difficile
Source: Antibiotics (Basel). 2023 Sep 4;12(9):1404. doi: 10.3390/antibiotics12091404 (PMC10525828; doi:10.3390/antibiotics12091404)
Supplement: Supplementary file 1 [file antibiotics-12-01404-s001.zip]

Archive with 1 entries (1 files):
- antibiotics-2574053-supplementary.pdf
